# Supplementary material for: The Model of Gamification Principles for Digital Health Interventions: Evaluation of Validity and Potential Utility
Source: J Med Internet Res. 2020 Jun 10;22(6):e16506. doi: 10.2196/16506 (PMC7315368; doi:10.2196/16506)
Supplement: Multimedia Appendix 2 [file jmir_v22i6e16506_app2.xlsx]

## Sheet: Sheet1
Measure	Meaningful purpose			Meaningful Choice			Supporting Player Archetypes			Feedback			Visibility
	r	t test (16)	P value	r	t test (16)	P value	r	t test (16)	P value	r	t test (16)	P value	r	t test (16)	P value
PsyberGuide credibility score	0.082	0.318	0.76	− 0.025	0.096	0.93	−0.078	0.302	0.77	−0.098	0.379	0.71	−0.182	0.715	0.49
Mobile app rating scale	0.202	0.799	0.44	0.238	0.95	0.36	0.721	4.026	0.001	0.59	2.828	0.01	0.619	3.05	0.008
App store rating	0.498	2.225	0.04	0.701	3.81	0.002	0.498	2.226	0.04	0.014	0.055	0.96	−0.043	0.168	0.87
